# Supplementary material for: The metagenome of the female upper reproductive tract
Source: Gigascience. 2018 Sep 6;7(10):giy107. doi: 10.1093/gigascience/giy107 (PMC6177736; doi:10.1093/gigascience/giy107)
Supplement: Supplemental Files [file giy107_supplemental_files.zip]

Archive with 5 entries (5 files):
- SFIG1-20180126.pdf
- SFIG2-20180126.pdf
- Supplementary Table 1-20180126.xlsx
- Supplementary Table 2-20180126.xlsx
- Supplementary Table 3.xlsx
