# Supplementary material for: The metagenome of the female upper reproductive tract
Source: Gigascience. 2018 Sep 6;7(10):giy107. doi: 10.1093/gigascience/giy107 (PMC6177736; doi:10.1093/gigascience/giy107)
Supplement: Supplemental Files [file giy107_supplemental_files.zip › Supplementary Table 1-20180126.xlsx]

## Sheet: Sheet1
Supplementary Table 1 Phenotypic information for the 137 subjects.
Samples	Age (years)	Height (cm)	Weight (kg)	Body temperature (℃)	Pulses	Breath per minute	Systolic blood pressue	Diastolic blood pressure	Frequency of micturition (/day)	Menstrual days for lower reproductive track samples	Menstrual days for upper reproductive track samples	Menstrual cycle (days)	Menstrual cycle (days)	Quality of sleep (T, good; F, not good)	Energetic (T, yes; F, no)	Frequent colds (T, yes; F, no)	Constipation (T, yes; F, no)	Alcohol drinking (T, yes; F, no)	Tea drinking (T, yes; F, no)	Pregnancy history (T, yes; F, no)	Abortion history (T, yes; F, no)	Artificial abortion (T, yes; F, no)	Induced labor (T, yes; F, no)	Miscarriage (T, yes; F, no)	C-section (T, yes; F, no)	vaginal deliveries (T, yes; F, no)	Multipara (T; F, nullipara)	Times delivered	Vaginal cleaniness (T, I or II; F, III or IV)	Discharge of abnormal color or scent (T, yes; F, no)	History of pelvic inflammatory disease (T, yes; F, no)	History of vaginal infection (T, yes; F, no)	HPV vaccine (T, yes; F, no)	Herbal medicine (S, <1/mo; L, 2-3/wk; F, never; N, other)	Calcium supplements (S, <1/mo; L, 2-3/wk; F, never; N, other)	Vitamins (S, <1/mo; L, 2-4/wk; F, never; N, other)	Hormones (T, yes; F, no; NA, not sure)	Antibiotics (T, yes; F, no; NA, not sure)	Regular menstruation(T, yes; F, no)	Menstrual phase-lower (T, proliferative; F, secretary)	Menstrual phase-lower (F, early; S, middle; L, late)	Menstrual phase-upper (T, proliferative; F, secretary)	Menstrual phase-upper (F, early; S, middle; L, late)	Menstrual blood volume (S, small; M, medium; L, large)	Dysmenorrhea (F, no; S, mild; M, moderate; L, severe)	Bleeding outside of period (T, yes; F, no)	Frequency of bleeding (S, seldom; M, every two cycles; L, every cycle; F, never)	Sexual activity within 6 mo. (T, yes; F, no)	Frequency of sexual activity (S, 3-5/wk; M, 1-2/wk; L, 1/mo; N, 3-4/mo; F, none
C001	35	157	55	37	88	19	120	66	6	8	13	5	30	T	T	F	F	F	F	T	T	T	F	T	F	F	F	0	T	F	F	F	F	F	F	F	F	F	T	T	S	T	L	M	F	F	F	T	M
C002	44	160	63	37	86	20	122	74	7	13	16	7	26	T	T	F	F	F	F	T	T	T	F	F	F	T	T	1	T	F	F	F	F	F	F	F	F	F	T	T	L	F	F	M	F	F	F	T	M
C003	32	153	56	36.8	84	20	115	72	5	32	34	7	40	T	T	F	T	F	F	T	T	T	F	F	F	T	T	2	T	F	F	F	F	F	F	F	F	F	F	NA	NA	NA	NA	L	L	F	F	T	M
C004	31	158	60	36.5	88	18	109	67	8	13	15	7	28	T	T	F	F	F	F	T	T	F	F	T	F	F	F	0	T	F	F	F	F	F	F	F	F	F	T	T	L	F	F	L	S	F	F	T	M
C005	45	163	58	36.7	86	20	120	63	10	19	21	7	30	T	T	F	F	F	F	T	T	T	T	F	F	T	T	1	T	F	F	F	F	F	F	F	F	F	T	F	F	F	S	L	F	F	F	T	M
C007	45	155	48	36.5	85	20	115	78	4	17	21	6	37	T	T	F	F	F	F	T	T	T	F	F	F	T	T	3	T	F	F	F	F	F	F	F	F	F	T	F	F	F	S	M	F	T	S	T	M
C008	40	162	57	36.5	85	20	105	77	8	19	23	7	55	T	T	F	F	F	F	T	T	T	F	F	T	F	T	1	T	F	F	F	F	F	F	F	F	F	T	F	F	F	S	L	F	F	F	T	M
C009	30	159	54	36.4	60	18	111	70	8	22	26	6	28	T	T	F	F	F	F	F	F	F	F	F	F	F	F	0	T	F	F	F	F	F	F	F	F	F	T	F	S	F	L	M	S	F	F	T	M
C011	32	155	60	36.9	89	20	131	70	8	9	11	6	28	T	T	F	F	F	F	T	T	T	T	T	F	T	T	2	T	F	F	F	F	F	F	F	F	F	T	T	S	T	L	M	F	F	F	T	M
C012	40	156	63	36.7	103	20	144	86	8	16	18	6	25	T	T	F	F	F	F	T	T	T	F	F	T	F	T	1	T	F	F	F	F	F	F	F	F	F	T	F	F	F	F	M	M	F	F	T	M
C014	33	160	56	36.5	78	18	108	54	8	10	15	5	36	T	F	F	F	F	F	T	T	T	F	F	F	T	T	1	T	F	F	T	F	S	S	S	F	F	T	T	S	F	F	S	F	F	F	T	M
C016	38	160	55	36.5	78	18	108	54	8	6	9	4	28	T	T	F	T	F	F	T	T	NA	NA	NA	F	T	T	2	T	F	F	F	F	S	F	F	F	F	T	T	F	T	S	S	F	F	F	T	M
C018	26	150	49	36.5	76	20	125	80	4	5	12	6	40	T	T	F	F	F	T	F	F	F	F	F	F	F	F	0	F	T	F	T	F	F	F	F	NA	T	T	T	F	T	L	M	M	F	F	T	N
C019	42	154	44	36.5	96	20	128	62	5	68	72	10	27	F	F	F	T	F	T	T	T	NA	NA	NA	T	F	T	1	F	T	F	T	F	L	L	L	T	T	F	NA	NA	NA	NA	L	L	T	S	T	M
C020	41	169	67	36.5	78	18	108	64	8	9	11	6	30	T	T	F	F	F	F	T	T	NA	NA	NA	F	T	T	1	T	F	F	F	F	S	F	F	F	F	T	T	S	T	L	M	F	F	F	T	N
C021	29	158	46	36.5	86	20	120	63	5	6	10	7	28	F	F	F	T	F	F	T	T	NA	NA	NA	F	F	F	0	F	T	T	T	T	S	F	S	T	T	T	T	F	T	S	M	F	F	F	T	M
C023	32	155	48	36.5	78	18	108	54	5	9	12	7	30	T	T	F	F	F	F	T	T	NA	NA	NA	T	F	T	1	F	T	F	T	F	F	F	F	F	T	T	T	S	T	L	M	F	F	F	T	M
C026	34	152	54	37	86	20	120	63	9	16	18	7	30	F	T	F	F	F	T	F	F	F	F	F	F	F	F	0	T	T	F	F	F	F	F	F	NA	F	T	F	F	F	F	L	S	T	S	F	F
C028	40	162	55	36.5	80	20	114	70	5	9	11	6	30	T	T	F	F	F	F	T	F	F	F	F	F	T	T	3	T	T	T	T	F	F	F	S	F	F	T	T	S	T	L	M	S	F	F	T	M
C033	48	160	62	36.7	88	20	78	54	7	20	25	18	30	T	F	F	T	F	T	T	T	NA	NA	NA	F	T	T	1	T	F	F	T	F	F	S	F	T	NA	F	F	S	F	L	L	L	F	F	T	M
C035	28	154	40	36.7	83	20	129	78	5	12	17	6	30	T	T	F	F	F	F	T	F	F	F	F	F	T	T	1	T	F	F	T	F	F	F	F	F	F	T	T	L	F	F	M	F	F	F	T	L
C038	37	159	61	36.7	103	20	117	78	10	41	45	5	24	F	F	F	F	F	T	T	T	NA	NA	NA	T	F	T	2	T	F	F	F	F	S	L	L	T	F	F	NA	NA	NA	NA	L	L	F	F	T	N
C039	37	157	55	37	85	19	130	80	6	8	12	7	35	T	T	F	F	F	F	T	F	F	F	F	T	F	T	1	T	T	F	T	NA	N	N	F	T	T	T	T	S	T	L	L	F	F	F	T	S
C040	44	160	65	36.4	74	18	126	88	3	5	9	5	30	T	T	F	T	T	T	T	T	NA	NA	NA	F	T	T	2	T	T	F	T	F	F	F	F	F	T	T	T	F	T	S	M	F	F	F	T	M
C041	38	156	53	36.3	78	20	100	63	10	17	19	15	27	F	F	F	T	T	T	T	T	NA	NA	NA	F	T	T	1	T	T	F	T	F	S	S	S	F	F	F	F	F	F	F	L	S	F	F	T	L
C042	38	155	53	36.3	78	20	100	63	7	11	13	7	28	T	T	F	T	F	T	T	T	NA	NA	NA	T	T	T	2	T	T	F	T	F	F	N	S	F	T	T	T	L	T	L	M	S	F	F	F	NA
C043	32	161	46.5	36.3	78	20	113	60	5	4	7	7	30	T	T	F	T	T	F	T	T	NA	NA	NA	T	T	T	3	T	F	F	T	F	F	F	N	F	T	T	T	F	T	F	S	L	F	F	T	S
C045	29	162	48	36.5	83	20	121	79	4	4	5	5	28	F	F	F	F	F	F	F	F	F	F	F	F	F	F	0	T	F	F	F	F	L	S	S	F	F	T	T	F	T	F	M	L	F	F	T	M
C047	34	160	52	36.5	80	20	126	78	8	24	27	7	32	T	T	F	F	F	T	T	T	NA	NA	NA	F	T	T	1	T	T	F	T	T	L	F	S	F	F	T	F	L	F	L	M	F	T	S	T	L
C048	43	157	47	36.5	74	20	126	73	8	13	16	7	35	F	F	F	T	F	F	T	F	F	F	F	F	T	T	2	T	F	F	T	F	F	F	F	T	F	F	T	L	NA	NA	M	NA	F	F	T	M
C050	28	162	49	36.5	78	18	108	54	5	17	19	3	28	F	T	F	F	T	T	T	T	NA	NA	NA	F	T	T	1	T	F	F	F	F	F	S	S	F	F	T	F	F	F	F	S	F	F	F	T	L
C051	45	169	62	36.5	84	20	132	74	8	18	20	10	19	T	F	F	F	F	F	T	T	NA	NA	NA	T	F	T	1	T	T	F	T	F	F	N	N	F	F	F	F	F	F	S	L	S	F	F	T	L
C053	27	157	51	36.7	91	20	112	76	6	442	447	6	32	T	T	F	T	F	F	T	T	NA	NA	NA	T	F	T	2	T	F	F	T	F	F	N	F	F	T	T	NA	NA	NA	NA	M	S	F	F	T	M
C055	37	158	68	36.9	89	20	112	69	5	15	19	5	28	T	T	F	F	F	F	T	F	F	F	F	T	F	T	1	T	T	F	T	F	S	S	S	F	T	T	F	F	F	F	M	F	T	S	T	S
C056	34	163	51.5	36.5	90	19	110	64	6	22	25	7	30	T	T	F	T	T	T	T	T	NA	NA	NA	F	T	T	2	T	F	T	T	F	F	S	F	F	T	T	F	S	F	L	L	F	F	F	T	M
C057	31	160	46	36.6	91	20	114	75	8	14	17	10	30	T	T	F	F	F	T	T	T	NA	NA	NA	F	T	T	1	T	F	F	F	F	S	S	S	T	F	T	T	L	F	F	L	L	F	F	T	M
C058	36	167	57	36.7	84	20	112	70	4	19	21	4	30	T	T	F	F	T	T	T	T	NA	NA	NA	F	T	T	1	T	T	F	F	F	S	F	F	T	T	T	F	F	F	S	S	F	T	S	T	L
C059	23	160	55	37	80	20	131	85	7	9	11	7	30	T	T	T	T	F	F	T	T	NA	NA	NA	F	T	T	1	T	T	F	T	F	F	F	F	NA	T	T	T	S	T	L	S	L	F	F	T	M
C060	27	158	39	36.6	86	20	126	63	5	7	9	7	30	F	T	F	F	F	F	T	T	NA	NA	NA	F	T	T	1	T	T	T	T	F	F	F	F	F	T	T	T	F	T	S	M	L	F	F	T	S
C062	35	160	75	36.9	96	20	115	72	3	20	24	8	30	T	T	F	F	F	F	T	T	NA	NA	NA	F	T	T	4	T	T	F	T	F	F	F	F	T	F	T	F	S	F	L	L	L	F	F	T	M
C063	40	160	51	36.7	103	20	144	86	8	21	24	8	26	F	T	T	F	F	T	T	F	F	F	F	F	T	T	2	T	F	T	T	F	F	F	F	F	F	T	F	S	F	L	M	L	F	F	T	M
C064	29	164	44	37	84	20	100	66	7	9	15	7	30	T	T	F	F	F	T	T	F	F	F	F	F	T	T	1	T	F	F	T	F	F	S	L	F	F	T	T	S	T	F	M	S	F	F	T	M
C065	45	160	51.5	36.6	72	20	126	69	7	56	59	7	26	T	T	F	F	F	T	T	T	NA	NA	NA	T	T	T	2	T	T	T	T	F	N	N	N	T	T	F	NA	NA	NA	NA	M	L	T	S	T	M
C066	34	163	60	36.5	86	20	128	70	3	9	11	7	30	T	T	T	T	F	F	T	T	T	F	F	T	F	T	1	F	T	F	T	F	F	F	S	T	F	T	T	S	T	L	M	S	F	F	T	M
C067	38	158	64	36.5	78	18	108	54	8	16	18	7	29	T	T	F	F	F	F	T	T	NA	NA	NA	F	T	T	1	T	F	F	T	F	F	F	F	T	F	T	F	F	F	F	S	F	F	F	T	M
C068	24	165	60	36.6	72	20	122	71	5	25	29	7	30	T	T	F	F	F	F	T	T	T	F	F	F	F	F	0	F	F	F	T	F	N	F	F	T	NA	T	F	L	F	L	M	M	F	F	T	N
T000	24	163	58.5	36.5	70	20	110	70	3	8	10	5	30	T	T	F	F	F	F	T	T	NA	NA	NA	F	F	F	0	T	F	F	F	F	F	F	F	F	F	T	T	S	T	L	M	S	F	F	T	S
T001	32	156	54	36.8	100	20	114	74	6	4	7	4	30	T	T	T	F	F	F	F	F	F	F	F	F	F	F	0	T	F	F	F	F	L	F	L	F	NA	T	T	F	T	F	M	S	F	F	T	M
T002	34	163	68	36.5	60	20	102	60	10	8	11	5	29	T	T	F	F	F	T	T	T	NA	NA	NA	F	F	F	0	T	F	F	F	F	F	L	L	F	F	T	T	S	T	L	M	F	F	F	T	M
T003	32	158	43	36.3	78	20	110	63	5	9	11	6	28	T	T	T	F	F	F	F	F	F	F	F	F	F	F	0	F	T	F	F	F	L	F	F	F	NA	T	T	S	T	L	M	F	F	F	T	L
T004	28	163	55	36.7	80	20	117	75	8	7	9	5	30	T	T	F	F	F	F	F	F	F	F	F	F	F	F	0	T	F	F	F	F	F	S	S	NA	F	T	T	F	T	S	M	F	F	F	T	M
T005	27	172	56	36.5	70	20	106	68	10	10	12	8	30	T	T	F	F	F	F	F	F	F	F	F	F	F	F	0	T	F	F	F	F	F	L	L	F	F	T	T	S	T	L	M	F	F	F	T	M
T006	26	162	60	36.5	72	20	103	63	10	7	11	6	30	T	T	F	F	F	F	F	F	F	F	F	F	F	F	0	T	F	F	F	F	F	F	F	F	F	T	T	F	T	S	M	S	F	F	T	M
T007	25	155	57	36.6	74	19	102	67	7	8	10	5	40	T	T	F	F	F	T	T	T	NA	NA	NA	F	F	F	0	T	F	F	F	F	F	F	F	F	F	F	T	S	T	S	M	F	F	F	T	M
T008	33	157	44	36.6	74	19	101	62	5	6	8	6	30	T	T	F	T	F	F	F	F	F	F	F	F	F	F	0	T	F	F	F	F	F	F	F	F	F	T	T	F	T	S	M	F	F	F	T	S
T009	25	155	50	36.2	86	18	110	67	4	11	13	7	30	T	T	F	F	F	F	T	T	NA	NA	NA	F	F	F	0	T	T	T	F	F	F	F	F	F	F	T	T	L	T	L	M	F	F	F	T	S
T010	31	168	64.5	36.6	74	19	102	67	5	15	17	10	32	F	T	F	F	F	T	T	F	F	F	F	T	F	T	1	T	F	T	F	F	S	F	F	F	F	T	F	F	T	L	M	F	F	F	T	M
T011	24	155	55	36.3	82	20	102	60	7	7	9	7	46	T	T	F	F	F	F	F	F	F	F	F	F	F	F	0	T	F	T	F	F	F	F	S	T	NA	F	T	F	T	S	M	F	F	F	T	M
T012	23	162	52.5	36.6	102	20	124	73	8	10	13	7	35	T	T	F	F	F	F	T	T	T	F	F	F	F	F	0	T	F	F	F	F	S	S	F	F	F	T	T	S	T	L	M	F	F	F	T	M
T013	22	163	45	36.8	61	20	119	69	5	7	9	7	30	F	T	F	F	F	F	T	T	F	T	F	F	F	F	0	T	F	T	T	F	F	F	F	T	NA	T	T	F	T	S	M	S	F	F	T	M
T014	26	160	52	36.5	78	18	108	54	5	9	11	7	30	T	T	F	F	F	T	F	F	F	F	F	F	F	F	0	T	F	F	T	F	S	F	F	F	T	T	T	S	T	L	M	S	F	F	T	S
T015	26	155	55	36.1	80	20	114	76	10	8	10	7	28	T	T	F	F	F	T	F	F	F	F	F	F	F	F	0	T	T	F	F	F	F	F	S	F	T	T	T	S	T	S	M	S	T	S	T	M
T016	30	160	47	36.6	74	19	102	67	3	6	8	5	28	T	T	F	T	F	T	F	F	F	F	F	F	F	F	0	T	F	F	F	F	S	F	F	F	F	T	T	F	T	S	M	M	T	L	T	M
T017	33	162	55	36.6	76	20	110	77	8	6	10	7	27	T	T	F	F	F	F	T	T	F	F	T	T	F	T	1	T	T	F	T	F	N	S	S	T	T	T	T	F	T	S	M	F	F	F	T	M
T018	37	160	52	36.8	92	20	112	70	4	6	9	5	24	F	T	T	F	F	F	T	F	F	F	F	F	T	T	1	T	F	T	T	NA	L	F	F	F	F	T	T	F	T	S	S	S	F	F	T	M
T019	25	164	60	36.5	75	19	116	69	3	10	12	6	47	F	F	F	F	T	T	F	F	F	F	F	F	F	F	0	T	T	F	F	F	S	F	F	NA	NA	F	T	S	T	L	M	S	F	F	T	M
T020	37	155	51.5	36.1	76	20	118	67	4	9	11	6	23	T	T	F	T	F	F	F	F	F	F	F	F	F	F	0	T	T	T	F	F	F	F	F	F	T	T	T	S	T	L	M	F	F	F	T	S
T021	30	160	60	36.5	75	19	116	69	4	9	11	7	23	T	T	F	F	F	T	T	T	NA	NA	NA	F	T	T	1	T	F	F	T	F	S	F	S	T	F	T	T	S	T	L	S	S	F	F	T	M
T022	38	160	62.5	36.5	80	20	114	78	6	7	9	5	34	T	T	F	F	F	F	T	T	NA	NA	NA	F	T	T	3	T	F	F	T	F	F	F	F	F	F	F	T	F	T	S	M	F	F	F	T	N
T023	34	166	64	36.5	70	20	108	60	4	0	2	7	30	T	T	F	F	T	T	F	F	F	F	F	F	F	F	0	T	T	T	T	F	L	F	F	F	T	T	T	F	T	F	L	L	T	S	T	L
T024	25	160	57	36.3	82	20	108	60	4	8	10	5	30	T	T	F	F	F	T	F	F	F	F	F	F	F	F	0	T	F	F	F	F	F	F	F	F	F	T	T	S	T	S	M	S	F	F	T	S
T025	28	155	45	36.6	74	19	102	67	8	9	11	7	28	T	T	F	F	F	T	T	T	NA	NA	NA	F	F	F	0	T	T	F	T	F	F	F	F	F	T	T	T	S	T	L	M	S	F	F	T	M
T026	35	158	58	37	80	20	100	66	7	8	11	6	30	T	T	F	T	T	T	T	T	NA	NA	NA	F	T	T	1	T	F	F	T	F	S	F	F	F	F	T	T	S	T	L	M	S	F	F	T	M
T027	37	158	68	36.6	70	20	120	86	7	8	10	5	28	T	T	T	T	F	F	T	T	NA	NA	NA	F	T	T	1	T	F	F	F	F	F	F	F	F	F	T	T	S	T	S	M	S	F	F	T	N
T028	24	160	46	36.5	76	19	111	74	4	8	10	7	30	T	T	F	T	F	F	F	F	F	F	F	F	F	F	0	T	T	T	T	F	F	F	F	F	F	T	T	S	T	S	M	S	F	F	T	S
T029	26	158	49	36.3	84	20	110	67	10	6	11	7	30	F	T	F	T	F	F	T	T	NA	NA	NA	F	F	F	0	T	F	T	T	F	S	F	F	F	T	T	T	F	T	L	M	L	F	F	T	M
T030	28	168	53	36.4	80	20	119	68	8	6	11	4	26	T	T	F	F	T	F	T	T	T	F	F	F	F	F	0	T	F	F	F	F	F	F	N	F	T	T	T	F	T	L	S	L	F	F	T	M
T031	35	158	48	36.6	74	19	102	74	8	8	13	7	30	T	T	F	F	F	T	T	T	F	F	T	F	F	F	0	T	F	F	T	F	F	F	F	F	F	T	T	S	T	L	M	S	F	F	T	M
T032	32	163	50	36.6	74	18	104	68	3	4	8	7	30	F	T	F	T	F	F	T	T	T	F	F	F	F	F	0	T	F	T	T	F	N	S	L	F	F	T	T	F	T	S	M	F	F	F	T	M
T033	24	162	98	36.5	89	20	110	75	5	9	11	7	50	T	T	F	F	T	F	T	T	NA	NA	NA	F	F	F	0	T	F	T	F	F	F	L	L	F	T	F	T	S	T	L	M	M	F	F	T	M
T035	28	154	42	36.3	74	20	104	70	5	6	9	7	35	T	T	F	F	F	T	F	F	F	F	F	F	F	F	0	F	T	T	T	F	S	S	S	F	F	F	T	F	T	S	S	M	F	F	T	M
T036	26	162	47	36.3	78	20	110	70	6	5	7	7	30	T	T	F	T	T	T	T	T	NA	NA	NA	F	F	F	0	F	T	T	T	F	F	F	S	F	F	T	T	F	T	F	M	F	F	F	T	M
T038	29	160	55	36.5	79	19	128	76	10	7	11	5	28	T	T	F	T	F	T	T	T	F	F	T	F	T	T	1	T	T	F	T	F	F	F	F	F	F	T	T	F	T	L	M	F	F	F	T	M
T039	32	155	72	36.6	95	20	112	78	6	7	10	7	32	T	T	F	F	F	T	T	F	F	F	F	T	T	T	2	T	T	F	T	F	N	S	F	T	T	T	T	F	T	S	M	F	F	F	T	M
T040	39	159	52	36.6	60	20	111	67	5	7	9	4	23	T	T	F	F	T	T	T	T	T	F	F	F	F	F	0	F	F	F	T	F	F	F	F	F	F	T	T	F	T	S	S	F	F	F	T	M
T041	34	163	50	36.5	74	20	106	68	5	8	12	6	28	T	T	F	F	F	F	F	F	F	F	F	F	F	F	0	F	F	F	T	F	F	F	F	T	T	T	T	S	T	L	M	S	F	F	T	M
T042	26	167	52	36.5	62	20	127	93	9	7	11	4	30	T	T	F	T	F	T	F	F	F	F	F	F	F	F	0	F	F	T	T	F	F	F	F	F	T	T	T	F	T	L	M	M	F	F	T	M
T043	22	165	55	36.5	71	20	125	72	3	7	9	6	30	F	T	F	F	F	F	F	F	F	F	F	F	F	F	0	T	F	F	T	F	N	F	F	T	F	T	T	F	T	S	S	F	F	F	T	S
T044	36	155	37	36.6	76	20	130	72	3	11	13	5	30	F	T	F	F	F	F	T	T	NA	NA	NA	F	T	T	1	T	F	F	F	F	F	F	F	F	T	T	T	L	T	L	S	F	F	F	T	M
T045	26	152	46	36.5	84	20	104	60	12	9	11	7	105	T	T	F	F	F	F	F	F	F	F	F	F	F	F	0	F	T	F	F	F	F	S	S	T	T	F	T	S	T	L	S	S	F	F	T	M
T046	34	157	57	36.3	63	20	104	61	3	9	10	3	27	T	T	F	F	F	T	T	T	NA	NA	NA	F	F	F	0	T	F	F	T	F	F	F	F	F	F	T	T	S	T	S	S	F	F	F	T	M
T047	23	158	40	36.5	80	20	116	73	7	13	14	7	45	T	T	F	F	T	F	F	F	F	F	F	F	F	F	0	F	F	F	F	F	F	F	F	NA	F	F	T	L	T	L	M	S	F	F	T	N
T048	32	146	51.5	36.8	64	19	104	62	3	9	11	4	30	F	T	F	F	F	F	F	F	F	F	F	F	F	F	0	T	T	F	T	F	S	F	F	F	F	T	T	S	T	L	M	F	T	S	T	M
T049	29	161	50	36.6	76	19	117	69	5	14	16	7	33	T	T	F	F	F	F	F	F	F	F	F	F	F	F	0	F	T	F	T	F	S	F	F	F	F	F	T	L	T	L	M	S	T	S	T	M
T051	25	155	53.5	36.5	86	20	110	60	5	8	10	7	29	F	F	F	F	F	F	T	T	F	T	F	F	F	F	0	T	T	T	T	F	F	F	N	T	T	T	T	S	T	S	M	S	F	F	T	M
T052	27	164	62	36.6	87	20	116	70	6	8	12	7	28	F	T	F	F	F	T	F	F	F	F	F	F	F	F	0	T	T	T	T	F	F	F	S	F	F	T	T	S	T	L	M	F	F	F	T	M
T053	27	157	50.5	36.6	86	20	117	68	4	9	11	7	28	T	T	F	F	F	F	T	T	NA	NA	NA	F	F	F	0	T	F	F	F	F	S	F	F	F	NA	T	T	S	T	L	M	F	F	F	T	S
T054	22	160	50.5	36.5	86	20	128	87	4	6	7	6	28	T	F	F	F	T	T	T	T	NA	NA	NA	F	F	F	0	T	F	F	T	F	F	F	S	F	T	T	T	F	T	F	M	F	T	S	T	M
T055	26	160	50	36.6	56	20	116	60	10	6	10	7	28	T	T	F	F	F	T	F	F	F	F	F	F	F	F	0	T	F	T	T	F	L	F	L	T	F	T	T	F	T	S	L	M	F	F	T	M
T056	28	168	56	36.6	67	20	118	63	5	7	11	7	25	T	T	F	T	F	F	F	F	F	F	F	F	F	F	0	T	F	F	T	F	F	F	F	T	T	T	T	F	T	L	M	L	F	F	T	M
T057	37	162	60	36.8	102	22	118	78	3	7	11	5	70	T	T	F	F	F	F	T	T	NA	NA	NA	F	T	T	1	T	F	F	T	F	F	N	F	F	F	F	T	F	T	L	M	F	F	F	T	M
T058	27	160	52	36.6	74	19	102	67	6	7	10	6	28	T	T	F	F	F	F	T	F	F	F	F	F	T	T	1	T	F	F	T	F	F	N	F	F	F	T	T	F	T	S	M	S	F	F	T	M
T059	27	162	57	36.5	80	20	124	88	6	6	9	5	40	F	F	F	F	F	T	F	F	F	F	F	F	F	F	0	T	T	T	T	F	F	F	F	F	F	F	T	F	T	S	M	F	F	F	T	M
T060	27	158	56	36.6	76	19	113	72	10	10	12	6	28	T	T	T	F	F	T	T	T	T	F	F	F	F	F	0	T	T	F	T	F	F	F	N	F	T	T	T	S	T	L	S	F	F	F	T	M
T061	31	157	56.5	36.6	74	19	102	67	7	7	9	7	31	T	T	F	T	F	F	T	T	NA	NA	NA	F	F	F	0	T	F	F	T	F	S	F	S	NA	T	T	T	F	T	S	M	F	F	F	T	S
T062	27	160	55	36.5	90	20	129	72	4	11	12	6	30	T	F	F	F	F	F	T	T	T	F	F	F	F	F	0	T	F	F	F	F	N	F	F	F	F	T	T	L	T	L	M	F	F	F	T	S
T063	34	150	54.5	36.6	81	20	118	76	5	10	11	5	33	T	T	F	F	F	F	T	F	F	F	F	T	F	T	1	T	T	F	F	F	N	F	F	T	NA	T	T	S	T	L	S	F	F	F	T	M
T064	26	155	45	36.5	81	20	106	67	7	7	9	5	30	T	T	F	F	F	F	F	F	F	F	F	F	F	F	0	T	F	T	F	F	N	F	F	F	F	T	T	F	T	S	M	F	F	F	T	M
T065	27	163	48.5	36.6	70	20	99	57	6	9	10	9	23	T	T	F	F	F	T	F	F	F	F	F	F	F	F	0	T	F	T	T	F	N	F	S	T	T	F	T	S	T	S	S	L	F	F	T	S
T066	29	162	58	36.5	92	19	118	67	6	10	11	7	30	T	T	F	F	T	T	F	F	F	F	F	F	F	F	0	T	F	F	T	F	N	F	F	F	NA	T	T	S	T	L	M	F	F	F	T	L
T067	34	158	46	36.1	86	20	91	56	3	10	11	7	28	T	F	F	T	F	F	T	F	F	F	F	T	F	T	1	T	F	F	T	F	N	F	F	T	F	T	T	S	T	L	M	S	F	F	T	M
T068	28	160	57	36.6	67	20	111	74	6	8	10	5	30	T	T	F	F	F	T	F	F	F	F	F	F	F	F	0	T	F	F	T	F	N	F	F	T	F	T	T	S	T	S	M	F	F	F	T	L
T069	25	158	40	36.5	68	20	101	61	10	10	12	9	25	T	T	F	F	F	F	F	F	F	F	F	F	F	F	0	T	T	F	T	F	N	F	F	F	F	T	T	S	T	L	M	M	F	F	T	M
T070	31	164	53	36.5	74	20	106	68	4	5	8	5	29	T	T	F	T	F	F	F	F	F	F	F	F	F	F	0	T	F	F	F	F	F	F	F	F	NA	T	T	F	T	S	M	F	F	F	T	S
T071	29	165	70	36.6	61	20	133	73	8	7	9	7	28	T	T	F	T	T	T	F	F	F	F	F	F	F	F	0	T	F	F	F	F	F	F	N	F	T	T	T	F	T	S	M	S	T	S	T	M
T072	28	159	54	36.5	86	20	122	82	6	7	11	9	27	T	T	F	F	T	T	T	T	NA	NA	NA	F	F	F	0	T	F	F	T	F	N	F	F	F	T	T	T	F	T	L	M	S	F	F	F	S
T073	32	160	58	36.6	74	19	102	67	3	3	7	4	27	T	T	F	T	F	T	T	T	NA	NA	NA	F	T	T	1	T	F	F	F	F	F	S	S	F	F	T	T	F	T	F	M	F	F	F	T	M
T074	38	160	69	36.5	62	20	117	68	10	5	9	7	35	T	T	F	F	T	T	T	F	F	F	F	NA	NA	T	NA	T	T	T	T	F	S	F	S	F	T	T	T	F	T	S	S	M	T	S	T	M
T075	25	166	72.5	36.1	89	20	112	66	4	8	10	5	40	T	T	F	F	T	T	T	T	NA	NA	NA	F	F	F	0	T	T	F	T	F	F	F	S	T	NA	F	T	S	T	S	L	M	F	F	T	M
T076	33	150	51	36.6	84	20	108	66	4	9	11	5	45	F	F	F	F	F	F	F	F	F	F	F	F	F	F	0	T	F	F	F	F	N	N	N	T	F	F	T	S	T	L	M	F	F	F	T	M
T078	31	158	49	36.3	80	20	121	80	6	8	11	7	30	F	T	F	T	F	F	T	T	F	T	F	F	T	T	1	F	T	F	T	F	F	F	F	F	T	T	T	S	T	L	M	M	F	F	T	M
T080	39	167	59	36.9	83	20	108	72	5	20	24	5	30	T	T	F	F	F	F	T	T	F	F	T	F	F	F	0	T	F	F	F	F	F	F	F	F	F	T	F	S	F	L	M	F	F	F	T	M
T081	27	167	58	36.5	76	19	124	78	6	8	13	5	30	T	T	F	F	F	F	T	T	T	F	F	F	F	F	0	F	F	F	F	F	F	S	S	F	F	T	T	S	T	L	M	M	F	F	T	F
T082	29	160	55	36.8	98	20	110	70	5	7	9	6	29	T	T	T	F	F	F	F	F	F	F	F	F	F	F	0	T	F	F	F	F	S	F	L	T	T	T	T	F	T	S	M	F	F	F	T	M
T083	28	160	50	36.5	76	18	120	74	8	4	8	4	28	T	T	F	F	F	F	F	F	F	F	F	F	F	F	0	T	F	F	F	F	L	L	L	F	F	T	T	F	T	S	M	F	F	F	T	M
T084	34	163	62	36.8	98	20	110	70	6	11	13	7	28	T	T	F	F	F	F	F	F	F	F	F	F	F	F	0	T	T	F	F	F	S	S	S	T	F	T	T	L	T	L	M	S	F	F	T	M
T085	33	163	57	36.5	86	19	125	79	10	5	14	6	30	T	T	F	T	F	T	T	T	NA	NA	NA	F	F	F	0	T	T	F	F	F	F	S	S	F	F	T	T	F	T	L	S	F	F	F	F	F
T086	34	160	58	36.5	74	20	90	63	5	12	16	5	28	F	T	F	F	F	F	T	T	NA	NA	NA	F	F	F	0	T	F	F	T	F	S	L	L	F	F	T	T	L	F	F	M	F	T	S	F	F
T087	30	167	56	36.4	87	19	124	87	8	4	6	5	27	T	T	F	F	F	F	F	F	F	F	F	F	F	F	0	T	F	F	T	F	S	L	L	T	F	T	T	F	T	F	M	S	F	F	T	M
T088	28	168	62.5	36.5	80	18	110	70	4	12	14	5	27	T	T	T	T	F	T	F	F	F	F	F	F	F	F	0	T	F	F	F	F	F	S	F	F	F	T	T	L	T	L	M	M	F	F	T	M
T089	42	162	61	36.6	89	20	114	90	8	42	44	15	30	T	T	F	F	F	F	T	F	F	F	F	F	T	T	1	T	F	F	F	T	F	L	F	T	F	T	NA	NA	NA	NA	S	M	F	F	T	M
T090	23	157	56	36.6	89	20	130	86	3	6	8	7	35	T	T	F	F	T	T	F	F	F	F	F	F	F	F	0	T	F	F	F	F	F	F	F	F	F	T	T	F	T	S	S	S	T	S	T	M
T091	32	163	53	36.6	60	20	100	62	4	7	10	6	30	T	T	F	F	F	F	T	T	NA	NA	NA	F	F	F	0	T	T	F	T	F	F	F	F	F	F	T	T	F	T	S	M	S	F	F	T	M
T092	35	154	96	36.6	77	20	115	73	10	42	46	7	30	T	T	F	T	F	T	T	T	NA	NA	NA	F	F	F	0	T	F	F	T	F	F	N	S	T	F	F	NA	NA	NA	NA	M	L	F	F	T	M
T093	29	164	55	36.6	74	19	102	67	5	9	11	6	33	T	T	F	T	F	T	T	F	F	F	F	F	T	T	1	F	F	F	F	F	F	F	N	F	T	T	T	S	T	L	M	F	F	F	T	M
T094	34	158	63	36.7	78	18	116	78	6	11	14	6	25	T	T	F	T	T	T	F	F	F	F	F	F	F	F	0	T	T	F	F	F	F	S	S	F	T	T	T	L	T	L	M	S	T	L	T	S
T095	25	163	59	36.8	86	20	115	79	8	7	11	6	24	F	T	T	T	F	F	T	T	NA	NA	NA	F	F	F	0	T	F	F	T	F	F	F	N	F	T	T	T	F	T	L	M	M	F	F	T	S
[truncated: 36 more columns]
