# Supplementary material for: The metagenome of the female upper reproductive tract
Source: Gigascience. 2018 Sep 6;7(10):giy107. doi: 10.1093/gigascience/giy107 (PMC6177736; doi:10.1093/gigascience/giy107)
Supplement: Supplemental Files [file giy107_supplemental_files.zip › Supplementary Table 2-20180126.xlsx]

## Sheet: Sheet1
Supplementary Table 2. Statistics for each shotgun-sequenced sample.
Sample name	Sequencing platform	# Raw reads	# Raw bases (bp)	# High quality reads	# High quality bases (bp)	# Reads after host removal	# Bases after host removal	% Host reads
C001CVA	HiSeq2000	243578598	24357859800	236086428	22417156233	130126	12093285	0.999449
C014CVA	Hiseq4000	328040054	32804005400	324903238	31321329304	2573718	248157781	0.992079
C014PFA	Hiseq4000	343228872	34322887200	339538747	32221901888	736322	69812232	0.997831
C018CVA	HiSeq4000	387972660	38797266000	379791116	36390791073	949736	90977732	0.997499
C018PFA	Hiseq4000	317905314	31790531400	311069785	29799759662	408100	39033834	0.998688
C028CVA	Hiseq4000	369555484	36955548400	367390429	35230547231	1877968	180111975	0.994888
C028PFA	Hiseq4000	339552322	33955232200	337548682	32365716186	241566	23118242	0.999284
C033CVA	Hiseq4000	345898000	34589800000	343714851	32612361152	624332	59212802	0.998184
C033PFA	Hiseq4000	363737050	36373705000	361424997	34653026915	638554	61174279	0.998233
C039CVA	Hiseq4000	348740242	34874024200	344960192	32376114826	766926	71958955	0.997777
C039PFA	Hiseq4000	347236070	34723607000	343984577	33321471533	179716	17360643	0.999478
C041CVA	Hiseq4000	397676002	39767600200	395193373	37889489782	1138794	109179346	0.997118
C041PFA	Hiseq4000	316494538	31649453800	314267600	30128266097	202410	19352907	0.999356
C042CVA	Hiseq4000	380231868	38023186800	377625206	36205701054	894662	85755949	0.997631
C042PFA	Hiseq4000	336687382	33668738200	334415630	32058362576	199800	19108795	0.999403
C045CVA	Hiseq4000	337730216	33773021600	334848594	31423312158	398840	37380852	0.998809
C045PFA	Hiseq4000	368235386	36823538600	364848216	34965431517	173008	16526719	0.999526
C058CVA	Hiseq4000	381503250	38150325000	377001113	36123875957	1960480	187877547	0.9948
C058PFA	Hiseq4000	325766118	32576611800	321773198	30834214285	176826	16890693	0.99945
C068CVA	Hiseq4000	309787932	30978793200	306524345	29653016961	421740	40664010	0.998624
C068PFA	Hiseq4000	366977938	36697793800	364410559	33660520227	178284	16407756	0.999511
T008CVA	Hiseq4000	371824116	37182411600	368145565	35285548614	505206	48385332	0.998628
T008PFA	Hiseq4000	327217790	32721779000	322917193	30947098936	171136	16342823	0.99947
T009CLB	BGISEQ-500	628983595	62898359500	578894649	48306987961	32286650	2674332556	0.948669
T009CUA	Hiseq2000	241994266	24199426600	234631258	22057637436	5225740	495175407	0.977728
T009CVB	BGISEQ-500	623348095	62334809500	571896085	47085637123	5885761	464460494	0.990558
T009PFB	BGISEQ-500	651253691	65125369100	630601416	52288201143	1815067	128715746	0.997213
T012CVA	Hiseq4000	340379288	34037928800	336457527	31564834998	334560	31323052	0.999006
T012PFA	Hiseq4000	367791236	36779123600	364063789	34891761402	206052	19681656	0.999434
T013CVA	Hiseq4000	334647168	33464716800	330552981	31007276096	260936	24402365	0.999211
T013PFA	Hiseq4000	375174790	37517479000	371347025	35587690062	301898	28870693	0.999187
T015CVA	Hiseq4000	357964988	35796498800	350689287	33962762488	2985276	289200474	0.991487
T015PFA	Hiseq4000	358904362	35890436200	355004950	34030645886	303836	29078142	0.999144
T025CVA	Hiseq4000	372574640	37257464000	370077888	33641204264	463676	42092495	0.998747
T025PFA	Hiseq4000	330396070	33039607000	328664189	31519303790	163248	15613137	0.999503
T029CUB	BGISEQ-500	709365227	70936522700	691611518	60494696019	54469625	4743622348	0.923214
T029CVA	Hiseq4000	338962626	33896262600	336804724	32289840843	224210	21453955	0.999334
T029CVB	BGISEQ-500	706180769	70618076900	689490218	59873248713	1154550	76933288	0.998365
T029PFA	Hiseq4000	367836498	36783649800	365403432	35029132467	198012	18937086	0.999458
T029PFB	BGISEQ-500	686767966	68676796600	671268529	59084803005	1393067	96280487	0.997972
T031CUB	BGISEQ-500	676101931	67610193100	657715577	56357991784	27728606	2388822176	0.958988
T031CVB	BGISEQ-500	712245493	71224549300	700851849	62488182587	7903290	702639384	0.988904
T031ETB	BGISEQ-500	692094393	69209439300	681722326	61444595914	1076179	78719597	0.998445
T031PFB	BGISEQ-500	718611957	71861195700	708042855	64149551888	1108922	81371735	0.998457
T036CLB	BGISEQ-500	721032704	72103270400	712386258	65575847283	29191189	2694324423	0.959515
T036CUB	BGISEQ-500	741412761	74141276100	732241497	67057721796	24879328	2296580001	0.966443
T036CVA	Hiseq4000	336141320	33614132000	333837577	32339486272	490902	47527156	0.99853
T036CVB	BGISEQ-500	726046923	72604692300	716587487	65582571705	2557804	226988981	0.996477
T036PFA	Hiseq4000	341879082	34187908200	339707009	32566167249	191668	18323337	0.999436
T036PFB	BGISEQ-500	725446435	72544643500	716355112	64657936724	1026622	75877199	0.998585
T042CVA	Hiseq4000	381919542	38191954200	378947344	35957028030	559830	53101731	0.998523
T042PFA	Hiseq4000	335877030	33587703000	333519568	31980920048	169672	16235264	0.999491
T044CVA	Hiseq4000	367897890	36789789000	364967648	34985748948	5915638	567373968	0.983791
T044PFA	Hiseq4000	297760724	29776072400	294375198	28180954969	185572	17589181	0.99937
T046CVA	Hiseq4000	351616138	35161613800	349117634	33650175114	543200	52333527	0.998444
T046PFA	Hiseq4000	336814104	33681410400	334433884	32230610640	166430	15992027	0.999502
T055CVA	Hiseq4000	362820140	36282014000	360641791	34216817750	652138	61853372	0.998192
T055PFA	Hiseq4000	372046496	37204649600	369066256	35383630547	194568	18601174	0.999473
T060CVA	Hiseq4000	335377218	33537721800	333014399	31929226057	354218	33932990	0.998936
T060PFA	Hiseq4000	392772186	39277218600	389876520	37381597411	214462	20514301	0.99945
T066CVA	Hiseq4000	338783094	33878309400	335990547	32547728399	225956	21849929	0.999327
T066PFA	Hiseq4000	399006350	39900635000	395939580	38156805866	205632	19772715	0.999481
T069CLB	BGISEQ-500	708554551	70855455100	698685674	62773609032	8637810	728409656	0.987809
T069CUB	BGISEQ-500	729118452	72911845200	721003289	65913406905	5260234	453248518	0.992785
T069CVA	Hiseq4000	343847734	34384773400	340707378	32663125234	185610	17754601	0.999455
T069CVB	BGISEQ-500	710843245	71084324500	701389533	62925130502	942560	67624696	0.998674
T069ETB	BGISEQ-500	699040690	69904069000	689879334	61794277236	812723	56501395	0.998837
T069PFA	Hiseq4000	386847110	38684711000	382957219	36711446960	170560	16298611	0.999555
T069PFB	BGISEQ-500	709952464	70995246400	701118003	63356475473	1882125	141641072	0.997349
T075CLB	BGISEQ-500	701967266	70196726600	694011860	63557939766	26246574	2402422507	0.96261
T075CUB	BGISEQ-500	721090291	72109029100	712078391	64025564877	7565326	668170194	0.989508
T075CVA	Hiseq4000	389635602	38963560200	386152138	37601837847	229930	22346720	0.999405
T075CVB	BGISEQ-500	718075701	71807570100	710713199	65479718660	1117102	87819210	0.998444
T075ETB	BGISEQ-500	577750479	57775047900	565986193	48994126058	5847889	414408653	0.989878
T075PFA	Hiseq4000	343575014	34357501400	340707191	32834269948	175470	16870752	0.999485
T075PFB	BGISEQ-500	705338341	70533834100	696362757	62992711437	1557535	114141142	0.997792
CV_Average_HiSeq	Hiseq	3.52119e+08	3.52119e+10	3.48621e+08	3.32802e+10	987254	9.45501e+07	0.997226
PF_Average_HiSeq	Hiseq	3.50389e+08	35038879328	3.47251e+08	3.32576e+10	246112	2.35003e+07	0.999288
All_Average_HiSeq	Hiseq	3.4917e+08	3.4917e+10	3.4577e+08	3.30536e+10	712445	6.80959e+07	0.997842
CL&CU_Average_BGISEQ-500	BGISEQ-500	7.04181e+08	7.04181e+10	6.88737e+08	6.15626e+10	2.40295e+07	2.11666e+09	0.965505
CV_Average_BGISEQ-500	BGISEQ-500	6.99457e+08	6.99457e+10	6.81821e+08	6.05724e+10	3.26018e+06	2.71078e+08	0.995237
ET_Average_BGISEQ-500	BGISEQ-500	6.56295e+08	6.56295e+10	6.45863e+08	57410999736	2.57893e+06	1.8321e+08	0.99572
PF_Average_BGISEQ-500	BGISEQ-500	699561809	69956180900	6.87291e+08	61088279945	1.46389e+06	1.06338e+08	0.997894
All_Average_BGISEQ-500	BGISEQ-500	6.95859e+08	6.95859e+10	6.81287e+08	6.06775e+10	1.05144e+07	9.11002e+08	0.984812
