# Supplementary material for: The metagenome of the female upper reproductive tract
Source: Gigascience. 2018 Sep 6;7(10):giy107. doi: 10.1093/gigascience/giy107 (PMC6177736; doi:10.1093/gigascience/giy107)
Supplement: Supplemental Files [file giy107_supplemental_files.zip › Supplementary Table 3.xlsx]

## Sheet: Sheet1
Supplementary Table 3. The distribution of the Modules in the female reproductive tract.
Module ID	CV	Mapped ratio	Mapped persentage	PF	Mapped ratio	Mapped persentage	Module information
	Mapped KO list			Mapped KO list
M00191	K02062,K02063,K02064	2018-03-03	100	-	-	-	Thiamine transport system [PATH:map02010] [BR:ko02000]
M00211	K02068,K02069	2018-02-02	100	-	-	-	Putative ABC transport system [BR:ko02000]
M00234	K02424,K10009,K10010	2018-03-03	100	-	-	-	Cystine transport system [PATH:map02010] [BR:ko02000]
M00251	K09692,K09693	2018-02-02	100	-	-	-	Teichoic acid transport system [PATH:map02010] [BR:ko02000]
M00435	K10831,K15551,K15552	2018-03-03	100	-	-	-	Taurine transport system [PATH:map02010] [BR:ko02000]
M00458	K07651,K07775	2018-02-02	100	-	-	-	ResE-ResD (aerobic and anaerobic respiration) two-component regulatory system [PATH:map02020] [BR:ko02022]
M00461	K07654,K07670	2018-02-02	100	-	-	-	MtrB-MtrA (osmotic stress response) two-component regulatory system [PATH:map02020] [BR:ko02022]
M00478	K07692,K07777	2018-02-02	100	-	-	-	DegS-DegU (multicellular behavior control) two-component regulatory system [PATH:map02020] [BR:ko02022]
M00140	K00600,K01491,K01938	2018-03-03	100	K00600,K01491,K01938	2018-03-03	100	C1-unit interconversion, prokaryotes [PATH:map00670]
M00153	K00425,K00426	2018-02-02	100	K00425,K00426	2018-02-02	100	Cytochrome d ubiquinol oxidase [PATH:map00190]
M00188	K02049,K02050,K02051	2018-03-03	100	K02049,K02050,K02051	2018-03-03	100	NitT/TauT family transport system [BR:ko02000]
M00190	K02010,K02011,K02012	2018-03-03	100	K02010,K02011,K02012	2018-03-03	100	Iron(III) transport system [PATH:map02010] [BR:ko02000]
M00196	K10112,K10117,K10118,K10119	2018-04-04	100	K10112,K10117,K10118,K10119	2018-04-04	100	Multiple sugar transport system [PATH:map02010] [BR:ko02000]
M00209	K05845,K05846,K05847	2018-03-03	100	K05845,K05846,K05847	2018-03-03	100	Osmoprotectant transport system [PATH:map02010] [BR:ko02000]
M00212	K10439,K10440,K10441	2018-03-03	100	K10439,K10440,K10441	2018-03-03	100	Ribose transport system [PATH:map02010] [BR:ko02000]
M00214	K10540,K10541,K10542	2018-03-03	100	K10540,K10541,K10542	2018-03-03	100	Methyl-galactoside transport system [PATH:map02010] [BR:ko02000]
M00216	K10546,K10547,K10548	2018-03-03	100	K10546,K10547,K10548	2018-03-03	100	Multiple sugar transport system [PATH:map02010] [BR:ko02000]
M00217	K10549,K10550,K10551	2018-03-03	100	K10549,K10550,K10551	2018-03-03	100	D-Allose transport system [PATH:map02010] [BR:ko02000]
M00219	K10555,K10556,K10557,K10558	2018-04-04	100	K10555,K10556,K10557,K10558	2018-04-04	100	AI-2 transport system [PATH:map02010] [BR:ko02000]
M00221	K02056,K02057,K02058	2018-03-03	100	K02056,K02057,K02058	2018-03-03	100	Putative simple sugar transport system [BR:ko02000]
M00222	K02036,K02037,K02038,K02040	2018-04-04	100	K02036,K02037,K02038,K02040	2018-04-04	100	Phosphate transport system [PATH:map02010] [BR:ko02000]
M00236	K02028,K02029,K02030	2018-03-03	100	K02028,K02029,K02030	2018-03-03	100	Putative polar amino acid transport system [BR:ko02000]
M00239	K02031,K02032,K02033,K02034,K02035	2018-05-05	100	K02031,K02032,K02033,K02034,K02035	2018-05-05	100	Peptides/nickel transport system [PATH:map02010] [BR:ko02000]
M00240	K02013,K02015,K02016	2018-03-03	100	K02013,K02015,K02016	2018-03-03	100	Iron complex transport system [PATH:map02010] [BR:ko02000]
M00254	K01990,K01992	2018-02-02	100	K01990,K01992	2018-02-02	100	ABC-2 type transport system [BR:ko02000]
M00256	K09811,K09812	2018-02-02	100	K09811,K09812	2018-02-02	100	Cell division transport system [PATH:map02010] [BR:ko02000]
M00258	K02003,K02004	2018-02-02	100	K02003,K02004	2018-02-02	100	Putative ABC transport system [BR:ko02000]
M00265	K02777,K02778,K02779	2018-03-03	100	K02777,K02778,K02779	2018-03-03	100	PTS system, glucose-specific II component [PATH:map00010 map02060] [BR:ko02000]
M00266	K02777,K02790,K02791	2018-03-03	100	K02777,K02790,K02791	2018-03-03	100	PTS system, maltose and glucose-specific II component [PATH:map00010 map00500 map02060] [BR:ko02000]
M00268	K02749,K02750,K02777	2018-03-03	100	K02749,K02750,K02777	2018-03-03	100	PTS system, arbutin-like II component [PATH:map00010 map02060] [BR:ko02000]
M00269	K02808,K02809,K02810	2018-03-03	100	K02808,K02809,K02810	2018-03-03	100	PTS system, sucrose-specific II component [PATH:map00500 map02060] [BR:ko02000]
M00271	K02755,K02756,K02757	2018-03-03	100	K02755,K02756,K02757	2018-03-03	100	PTS system, beta-glucosides-specific II component [PATH:map02060] [BR:ko02000]
M00273	K02768,K02769,K02770	2018-03-03	100	K02768,K02769,K02770	2018-03-03	100	PTS system, fructose-specific II component [PATH:map00051 map02060] [BR:ko02000]
M00276	K02793,K02794,K02795,K02796	2018-04-04	100	K02793,K02794,K02795,K02796	2018-04-04	100	PTS system, mannose-specific II component [PATH:map00051 map02060] [BR:ko02000]
M00298	K11050,K11051	2018-02-02	100	K11050,K11051	2018-02-02	100	Multidrug/hemolysin transport system [PATH:map02010] [BR:ko02000]
M00299	K11069,K11070,K11071,K11072	2018-04-04	100	K11069,K11070,K11071,K11072	2018-04-04	100	Spermidine/putrescine transport system [PATH:map02010] [BR:ko02000]
M00319	K11707,K11708,K11709,K11710	2018-04-04	100	K11707,K11708,K11709,K11710	2018-04-04	100	Manganese/zinc/iron transport system [PATH:map02010] [BR:ko02000]
M00320	K06861,K07091,K11720	2018-03-03	100	K06861,K07091,K11720	2018-03-03	100	Lipopolysaccharide export system [PATH:map02010] [BR:ko02000]
M00365	K01823,K13787	2018-02-02	100	K01823,K13787	2018-02-02	100	C10-C20 isoprenoid biosynthesis, archaea [PATH:map00900]
M00439	K10823,K15580,K15581,K15582,K15583	2018-05-05	100	K10823,K15580,K15581,K15582,K15583	2018-05-05	100	Oligopeptide transport system [PATH:map02010] [BR:ko02000]
M00495	K07706,K07707	2018-02-02	100	K07706,K07707	2018-02-02	100	AgrC-AgrA (exoprotein synthesis) two-component regulatory system [PATH:map02020] [BR:ko02022]
M00500	K07710,K07714	2018-02-02	100	K07710,K07714	2018-02-02	100	AtoS-AtoC (cPHB biosynthesis) two-component regulatory system [PATH:map02020] [BR:ko02022]
M00519	K07718,K07720	2018-02-02	100	K07718,K07720	2018-02-02	100	YesM-YesN two-component regulatory system [PATH:map02020] [BR:ko02022]
M00589	K17073,K17074,K17076	2018-03-03	100	K17073,K17074,K17076	2018-03-03	100	Putative lysine transport system [PATH:map02010] [BR:ko02000]
M00603	K17318,K17319,K17320	2018-03-03	100	K17318,K17319,K17320	2018-03-03	100	Putative aldouronate transport system [PATH:map02010] [BR:ko02000]
M00606	K10112,K17329,K17330,K17331	2018-04-04	100	K10112,K17329,K17330,K17331	2018-04-04	100	N,N'-Diacetylchitobiose transport system [PATH:map02010] [BR:ko02000]
M00706	K18887,K18888	2018-02-02	100	K18887,K18888	2018-02-02	100	Multidrug resistance, EfrAB transporter
M00708	K18891,K18892	2018-02-02	100	K18891,K18892	2018-02-02	100	Multidrug resistance, PatAB transporter
M00554	K00849,K00965	2018-02-02	100	K00849,K00965	2018-02-02	100	Nucleotide sugar biosynthesis, galactose => UDP-galactose [PATH:map00520 map00052]
M00632	K00849,K00965,K01784,K01785	2018-04-04	100	K00849,K00965,K01784,K01785	2018-04-04	100	Galactose degradation, Leloir pathway, galactose => alpha-D-glucose-1P [PATH:map00052]
M00005	K00948	2018-01-01	100	K00948	2018-01-01	100	PRPP biosynthesis, ribose 5P => PRPP [PATH:map01200 map01230 map00030 map00230]
M00169	K00029,K01006	2018-02-02	100	K00029,K01006	2018-02-02	100	CAM (Crassulacean acid metabolism), light [PATH:map01200 map00710]
M00525	K00133,K00215,K00841,K00928,K01586,K01714,K01778,K05822,K05823	2018-09-09	100	K00133,K00841,K00928,K01586,K01714,K01778,K05823	2018-07-09	77.78	Lysine biosynthesis, acetyl-DAP pathway, aspartate => lysine [PATH:map01230 map00300]
M00096	K00099,K00919,K00991,K01662,K01770,K01823,K03526,K03527,K12506	2018-09-09	100	K00099,K00919,K01662,K01823,K03526,K03527,K12506	2018-07-09	77.78	C5 isoprenoid biosynthesis, non-mevalonate pathway [PATH:map00900]
M00193	K02052,K02053,K02054,K02055	2018-04-04	100	K02052,K02054,K02055	2018-03-04	75	Putative spermidine/putrescine transport system [BR:ko02000]
M00223	K02041,K02042,K02044	2018-03-03	100	K02042,K02044	2018-02-03	66.67	Phosphonate transport system [PATH:map02010] [BR:ko02000]
M00238	K02071,K02072,K02073	2018-03-03	100	K02071,K02073	2018-02-03	66.67	D-Methionine transport system [PATH:map02010] [BR:ko02000]
M00242	K09815,K09816,K09817	2018-03-03	100	K09815,K09816	2018-02-03	66.67	Zinc transport system [PATH:map02010] [BR:ko02000]
M00244	K02074,K02075,K02077	2018-03-03	100	K02075,K02077	2018-02-03	66.67	Putative zinc/manganese transport system [BR:ko02000]
M00247	K01989,K05832,K05833	2018-03-03	100	K01989,K05832	2018-02-03	66.67	Putative ABC transport system [BR:ko02000]
M00267	K02802,K02803,K02804	2018-03-03	100	K02803,K02804	2018-02-03	66.67	PTS system, N-acetylglucosamine-specific II component [PATH:map00520 map02060] [BR:ko02000]
M00274	K02798,K02799,K02800	2018-03-03	100	K02799,K02800	2018-02-03	66.67	PTS system, mannitol-specific II component [PATH:map00051 map02060] [BR:ko02000]
M00281	K02786,K02787,K02788	2018-03-03	100	K02787,K02788	2018-02-03	66.67	PTS system, lactose-specific II component [PATH:map00052 map02060] [BR:ko02000]
M00306	K11201,K11202,K11203	2018-03-03	100	K11202,K11203	2018-02-03	66.67	PTS system, fructose-specific II-like component [BR:ko02000]
M00436	K15553,K15554,K15555	2018-03-03	100	K15553,K15554	2018-02-03	66.67	Sulfonate transport system [PATH:map02010] [BR:ko02000]
M00442	K15598,K15599,K15600	2018-03-03	100	K15598,K15600	2018-02-03	66.67	Putative hydroxymethylpyrimidine transport system [PATH:map02010] [BR:ko02000]
M00700	K18104,K18906,K18907	2018-03-03	100	K18104,K18907	2018-02-03	66.67	Multidrug resistance, efflux pump AbcA
M00702	K08170,K18906,K18907	2018-03-03	100	K08170,K18907	2018-02-03	66.67	Multidrug resistance, efflux pump NorB
M00020	K00058,K00831,K01079	2018-03-03	100	K00058,K00831	2018-02-03	66.67	Serine biosynthesis, glycerate-3P => serine [PATH:map01200 map01230 map00260]
M00237	K01995,K01996,K01997,K01998,K01999	2018-05-05	100	K01997,K01998,K01999	2018-03-05	60	Branched-chain amino acid transport system [PATH:map02010] [BR:ko02000]
M00063	K00979,K01627,K03270,K06041	2018-04-04	100	K01627,K06041	2018-02-04	50	CMP-KDO biosynthesis [PATH:map00540]
M00233	K10005,K10006,K10007,K10008	2018-04-04	100	K10005,K10007	2018-02-04	50	Glutamate transport system [PATH:map02010] [BR:ko02000]
M00255	K09808,K09810	2018-02-02	100	K09808	2018-01-02	50	Lipoprotein-releasing system [PATH:map02010] [BR:ko02000]
M00443	K07768,K07776	2018-02-02	100	K07768	2018-01-02	50	SenX3-RegX3 (phosphate starvation response) two-component regulatory system [PATH:map02020] [BR:ko02022]
M00454	K07646,K07667	2018-02-02	100	K07646	2018-01-02	50	KdpD-KdpE (potassium transport) two-component regulatory system [PATH:map02020] [BR:ko02022]
M00459	K07652,K07668	2018-02-02	100	K07652	2018-01-02	50	VicK-VicR (cell wall metabolism) two-component regulatory system [PATH:map02020] [BR:ko02022]
M00479	K07693,K07778	2018-02-02	100	K07778	2018-01-02	50	DesK-DesR (membrane lipid fluidity regulation) two-component regulatory system [PATH:map02020] [BR:ko02022]
M00492	K07704,K07705	2018-02-02	100	K07704	2018-01-02	50	LytS-LytR two-component regulatory system [PATH:map02020] [BR:ko02022]
M00657	K18349,K18350	2018-02-02	100	K18350	2018-01-02	50	VanS-VanR (VanE type vancomycin resistance) two-component regulatory system [PATH:map02020] [BR:ko02022]
M00704	K08168,K18906	2018-02-02	100	K08168	2018-01-02	50	Tetracycline resistance, efflux pump Tet38
M00705	K18908,K18909	2018-02-02	100	K18908	2018-01-02	50	Multidrug resistance, efflux pump MepA
M00734	K19081,K19082	2018-02-02	100	K19081	2018-01-02	50	BraS-BraR (bacitracin transport) two-component regulatory system [PATH:map02020] [BR:ko02022]
M00157	K02108,K02109,K02110,K02111,K02112,K02113,K02114,K02115	2018-08-08	100	K02108,K02111,K02112,K02115	2018-04-08	50	F-type ATPase, prokaryotes and chloroplasts [PATH:map00190 map00195]
M00228	K10039,K10040,K10041	2018-03-03	100	K10039	2018-01-03	33.33	Putative glutamine transport system [PATH:map02010] [BR:ko02000]
M00275	K02759,K02760,K02761	2018-03-03	100	K02761	2018-01-03	33.33	PTS system, cellobiose-specific II component [PATH:map02060] [BR:ko02000]
M00283	K02821,K02822,K03475	2018-03-03	100	K03475	2018-01-03	33.33	PTS system, ascorbate-specific II component [PATH:map00053 map02060] [BR:ko02000]
M00434	K07636,K07657,K07658	2018-03-03	100	K07636	2018-01-03	33.33	PhoR-PhoB (phosphate starvation response) two-component regulatory system [PATH:map02020] [BR:ko02022]
M00279	K02773,K02774,K02775	2018-03-03	100	K02775	2018-01-03	33.33	PTS system, galactitol-specific II component [PATH:map00052 map02060] [BR:ko02000]
M00277	K02744,K02745,K02746,K02747	2018-04-04	100	K02747	2018-01-04	25	PTS system, N-acetylgalactosamine-specific II component [PATH:map00052 map02060] [BR:ko02000]
M00287	K02744,K10984,K10985,K10986	2018-04-04	100	K10984	2018-01-04	25	PTS system, galactosamine-specific II component [PATH:map00052 map02060] [BR:ko02000]
M00764	K19506,K19507,K19508,K19509	2018-04-04	100	K19509	2018-01-04	25	PTS system, fructoselysine and glucoselysine-specific II component [PATH:map02060] [BR:ko02000]
M00178	K02863,K02864,K02867,K02871,K02874,K02876,K02878,K02879,K02881,K02884,K02886,K02887,K02888,K02890,K02892,K02895,K02897,K02899,K02902,K02904,K02906,K02907,K02909,K02911,K02913,K02914,K02916,K02926,K02931,K02933,K02935,K02939,K02945,K02946,K02948,K02950,K02952,K02954,K02956,K02959,K02961,K02963,K02965,K02967,K02968,K02970,K02982,K02986,K02988,K02990,K02992,K02994,K02996,K07590	54/55	98.18	K02863,K02886,K02902,K02945,K02967	5/55	9.09	Ribosome, bacteria [PATH:map03010] [BR:ko03011]
M00359	K01866,K01867,K01868,K01869,K01870,K01872,K01873,K01874,K01875,K01876,K01880,K01881,K01883,K01885,K01886,K01887,K01889,K01890,K01892,K01893,K04567	21/22	95.45	K01866,K01867,K01868,K01869,K01870,K01872,K01873,K01874,K01875,K01876,K01880,K01881,K01883,K01885,K01886,K01887,K01889,K01890,K01892,K01893,K04567	21/22	95.45	Aminoacyl-tRNA biosynthesis, eukaryotes [PATH:map00970]
M00060	K00677,K00748,K00912,K02517,K02527,K02535,K02536,K03269,K16363	2018-09-10	90	K00677,K00748,K00912,K02517,K02527,K02535,K02536,K16363	2018-08-10	80	Lipopolysaccharide biosynthesis, KDO2-lipid A [PATH:map00540]
M00159	K02117,K02118,K02119,K02120,K02121,K02122,K02123,K02124	2018-08-09	88.89	K02117,K02118,K02119,K02123	2018-04-09	44.44	V-type ATPase, prokaryotes [PATH:map00190]
M00122	K00768,K00798,K02226,K02227,K02231,K02232,K02233,K19221	2018-08-09	88.89	K00768,K02227,K02232	2018-03-09	33.33	Cobalamin biosynthesis, cobinamide => cobalamin [PATH:map00860]
M00115	K00278,K00767,K00969,K01916,K01950,K03517	2018-06-07	85.71	K00278,K00767,K00969,K01916,K01950,K03517	2018-06-07	85.71	NAD biosynthesis, aspartate => NAD [PATH:map00760]
M00361	K00012,K00963,K00966,K00971,K00972,K01784	2018-06-07	85.71	K00012,K00963,K00971,K00972,K01784	2018-05-07	71.43	Nucleotide sugar biosynthesis, eukaryotes [PATH:map00520]
M00133	K00797,K01480,K01583,K01585,K01611,K02626	2018-06-07	85.71	K00797,K01585,K01611	2018-03-07	42.86	Polyamine biosynthesis, arginine => agmatine => putrescine => spermidine [PATH:map00330]
M00022	K00014,K00800,K00891,K01626,K01735,K01736,K03785,K03786,K03856,K13829,K13832	2018-11-13	84.62	K00014,K00800,K01626,K01735,K01736,K03786,K03856,K13829,K13832	2018-09-13	69.23	Shikimate pathway, phosphoenolpyruvate + erythrose-4P => chorismate [PATH:map01230 map00400]
M00335	K03070,K03072,K03073,K03074,K03075,K03076,K03106,K03110,K03210,K03217,K12257	2018-11-13	84.62	K03070,K03072,K03074,K03076,K03106,K03110,K03217,K12257	2018-08-13	61.54	Sec (secretion) system [PATH:map03070] [BR:ko02044]
M00360	K01866,K01867,K01868,K01869,K01870,K01872,K01873,K01874,K01875,K01876,K01878,K01879,K01880,K01881,K01883,K01885,K01886,K01887,K01889,K01890,K01892,K01893,K04567,K09698,K14164	25/30	83.33	K01866,K01867,K01868,K01869,K01870,K01872,K01873,K01874,K01875,K01876,K01878,K01879,K01880,K01881,K01883,K01885,K01886,K01887,K01889,K01890,K01892,K01893,K04567,K09698,K14164	25/30	83.33	Aminoacyl-tRNA biosynthesis, prokaryotes [PATH:map00970]
M00050	K00088,K00873,K00940,K00942,K01951	2018-05-06	83.33	K00088,K00873,K00942,K01951	2018-04-06	66.67	Guanine ribonucleotide biosynthesis IMP => GDP,GTP [PATH:map00230]
M00549	K00844,K00845,K00886,K00963,K01835	2018-05-06	83.33	K00844,K00845,K00963,K01835	2018-04-06	66.67	Nucleotide sugar biosynthesis, glucose => UDP-glucose [PATH:map00520]
M00119	K00077,K00606,K00826,K01579,K01918	2018-05-06	83.33	K00077,K00826,K01918	2018-03-06	50	Pantothenate biosynthesis, valine/L-aspartate => pantothenate [PATH:map00770]
M00124	K00097,K00275,K00831,K03473,K03474	2018-05-06	83.33	K00097,K00831,K03473	2018-03-06	50	Pyridoxal biosynthesis, erythrose-4P => pyridoxal-5P [PATH:map00750]
M00183	K03040,K03043,K03046,K03048,K03060	2018-05-06	83.33	K03040,K03043,K03046	2018-03-06	50	RNA polymerase, bacteria [PATH:map03020] [BR:ko03021 ko03400]
M00577	K00652,K00833,K01012,K01906,K01935	2018-05-06	83.33	K00652,K00833,K01012	2018-03-06	50	Biotin biosynthesis, BioW pathway, pimelate => pimeloyl-CoA => biotin [PATH:map00780]
M00019	K00053,K00826,K01652,K01653,K01687	2018-05-06	83.33	K00826,K01652,K01687	2018-03-06	50	Valine/isoleucine biosynthesis, pyruvate => valine / 2-oxobutanoate => isoleucine [PATH:map01210 map01230 map00290]
M00007	K00615,K00616,K01783,K01807,K01808	2018-05-06	83.33	K00615,K00616	2018-02-06	33.33	Pentose phosphate pathway, non-oxidative phase, fructose 6P => ribose 5P [PATH:map01200 map01230 map00030]
M00161	K02703,K02704,K02705,K02706,K02707	2018-05-06	83.33	K02704	2018-01-06	16.67	Photosystem II [PATH:map00195] [BR:ko00194]
M00144	K00330,K00331,K00333,K00334,K00335,K00336,K00337,K00338,K00339,K00340,K00341,K00342,K00343,K13378	14/17	82.35	K00331,K00336,K00337,K00339,K00341,K00342,K00343,K13378	2018-08-17	47.06	NADH:quinone oxidoreductase, prokaryotes [PATH:map00190]
M00017	K00003,K00133,K00548,K00549,K00651,K00928,K01739,K01760,K12524	2018-09-11	81.82	K00003,K00133,K00549,K00651,K00928,K01760,K12524	2018-07-11	63.64	Methionine biosynthesis, apartate => homoserine => methionine [PATH:map01230 map00270]
M00010	K00030,K00031,K01647,K01681	2018-04-05	80	K00030,K00031,K01647,K01681	2018-04-05	80	Citrate cycle, first carbon oxidation, oxaloacetate => 2-oxoglutarate [PATH:map01200 map01210 map01230 map00020]
M00008	K00036,K01057,K01625,K07404	2018-04-05	80	K00036,K01057,K01625,K07404	2018-04-05	80	Entner-Doudoroff pathway, glucose-6P => glyceraldehyde-3P + pyruvate [PATH:map01200 map00030]
M00207	K02025,K02026,K02027,K10112	2018-04-05	80	K02025,K02026,K02027,K10112	2018-04-05	80	Putative multiple sugar transport system [BR:ko02000]
M00491	K10112,K15770,K15771,K15772	2018-04-05	80	K10112,K15770,K15771,K15772	2018-04-05	80	arabinogalactan oligomer/maltooligosaccharide transport system [PATH:map02010] [BR:ko02000]
M00527	K00133,K00215,K00928,K01586,K01714,K01778,K10206,K12524	2018-08-10	80	K00133,K00928,K01586,K01714,K01778,K10206,K12524	2018-07-10	70	Lysine biosynthesis, DAP aminotransferase pathway, aspartate => lysine [PATH:map01230 map00300]
M00432	K00052,K01649,K01703,K01704	2018-04-05	80	K00052,K01649,K01703	2018-03-05	60	Leucine biosynthesis, 2-oxoisovalerate => 2-oxoisocaproate [PATH:map01210 map01230 map00290]
M00572	K00059,K00208,K00647,K02169,K02170,K02372,K09458,K09789	2018-08-10	80	K00059,K00208,K00647,K09458	2018-04-10	40	Pimeloyl-ACP biosynthesis, BioC-BioH pathway, malonyl-ACP => pimeloyl-ACP [PATH:map00780]
M00506	K03407,K03412,K03413,K13924	2018-04-05	80	K03407	2018-01-05	20	CheA-CheYBV (chemotaxis) two-component regulatory system [PATH:map02020 map02030] [BR:ko02022 ko02030 ko02035]
M00526	K00133,K00215,K00928,K01586,K01714,K03340,K12524	2018-07-09	77.78	K00133,K00928,K01586,K01714,K03340,K12524	2018-06-09	66.67	Lysine biosynthesis, DAP dehydrogenase pathway, aspartate => lysine [PATH:map01230 map00300]
M00064	K03271,K03272,K03273	2018-03-04	75	-	-	-	ADP-L-glycero-D-manno-heptose biosynthesis [PATH:map00540]
M00189	K02017,K02018,K02020	2018-03-04	75	-	-	-	Molybdate transport system [PATH:map02010] [BR:ko02000]
M00336	K03116,K03117,K03118	2018-03-04	75	-	-	-	Twin-arginine translocation (Tat) system [PATH:map03070] [BR:ko02044]
M00198	K05813,K05814,K05815	2018-03-04	75	K05813,K05814,K05815	2018-03-04	75	Putative sn-glycerol-phosphate transport system [PATH:map02010] [BR:ko02000]
M00364	K01823,K13787,K13789	2018-03-04	75	K01823,K13787,K13789	2018-03-04	75	C10-C20 isoprenoid biosynthesis, bacteria [PATH:map00900]
M00394	K00962,K01689,K08300	2018-03-04	75	K00962,K01689,K08300	2018-03-04	75	RNA degradosome [PATH:map03018]
M00579	K00625,K00925,K13788	2018-03-04	75	K00625,K00925,K13788	2018-03-04	75	Phosphate acetyltransferase-acetate kinase pathway, acetyl-CoA => acetate [PATH:map01200 map00720]
M00642	K18139,K18302,K18303	2018-03-04	75	K18139,K18302,K18303	2018-03-04	75	Multidrug resistance, efflux pump MexJK-OprM
M00002	K00134,K00150,K00873,K00927,K01689,K01803,K01834,K15633,K15634	2018-09-12	75	K00134,K00150,K00873,K00927,K01689,K01803,K01834,K15633,K15634	2018-09-12	75	Glycolysis, core module involving three-carbon compounds [PATH:map01200 map01230 map00010]
M00095	K00626,K00869,K00938,K01597,K01641,K01823	2018-06-08	75	K00626,K00869,K00938,K01597,K01641,K01823	2018-06-08	75	C5 isoprenoid biosynthesis, mevalonate pathway [PATH:map00900]
M00045	K01468,K01712,K01745	2018-03-04	75	K01468,K01712,K01745	2018-03-04	75	Histidine degradation, histidine => N-formiminoglutamate => glutamate [PATH:map00340]
M00003	K00134,K00150,K00927,K01596,K01610,K01623,K01624,K01689,K01803,K01834,K02446,K04041,K11645,K15633,K15634	15/20	75	K00134,K00150,K00927,K01596,K01610,K01624,K01689,K01803,K01834,K02446,K04041,K11645,K15633,K15634	14/20	70	Gluconeogenesis, oxaloacetate => fructose-6P [PATH:map00010 map00020]
M00344	K00863,K01624,K17100	2018-03-04	75	K00863,K01624	2018-02-04	50	Formaldehyde assimilation, xylulose monophosphate pathway [PATH:map01200 map00680]
M00127	K00788,K00878,K00941,K00946,K03147,K14154	2018-06-08	75	K00878,K00941,K00946,K03147	2018-04-08	50	Thiamine biosynthesis, AIR => thiamine-P/thiamine-2P [PATH:map00730]
M00149	K00239,K00240,K00241	2018-03-04	75	K00239,K00240	2018-02-04	50	Succinate dehydrogenase, prokaryotes [PATH:map00190]
M00535	K00052,K01703,K01704	2018-03-04	75	K00052,K01703	2018-02-04	50	Isoleucine biosynthesis, pyruvate => 2-oxobutanoate [PATH:map01210 map01230 map00290]
M00669	K02065,K02066,K02067	2018-03-04	75	K02066,K02067	2018-02-04	50	gamma-Hexachlorocyclohexane transport system [BR:ko02000]
M00670	K02065,K02066,K02067	2018-03-04	75	K02066,K02067	2018-02-04	50	Mce transport system [BR:ko02000]
M00015	K00147,K00286,K00931	2018-03-04	75	K00147,K00931	2018-02-04	50	Proline biosynthesis, glutamate => proline [PATH:map01230 map00330]
M00093	K00981,K01613,K17103	2018-03-04	75	K00981,K01613	2018-02-04	50	Phosphatidylethanolamine (PE) biosynthesis, PA => PS => PE [PATH:map00564]
M00570	K00053,K00826,K01652,K01653,K01687,K01754	2018-06-08	75	K00826,K01652,K01687,K01754	2018-04-08	50	Isoleucine biosynthesis, threonine => 2-oxobutanoate => isoleucine [PATH:map01230 map00290]
M00605	K10112,K17315,K17316	2018-03-04	75	K10112	2018-01-04	25	Glucose/mannose transport system [PATH:map02010] [BR:ko02000]
M00627	K02171,K02172,K17836	2018-03-04	75	K17836	2018-01-04	25	beta-Lactam resistance, Bla system [PATH:map01501]
M00717	K08153,K18906,K18941	2018-03-04	75	K08153	2018-01-04	25	Multidrug resistance, efflux pump NorA
M00051	K00226,K00254,K00609,K00610,K00762,K01465,K01591,K01955,K01956,K11540,K17828	2018-11-15	73.33	K00226,K00609,K01465,K01591,K01955,K01956,K11540,K17828	2018-08-15	53.33	Uridine monophosphate biosynthesis, glutamine (+ PRPP) => UMP [PATH:map00240]
M00004	K00033,K00036,K00615,K00616,K01057,K01783,K01807,K01808,K01810,K07404,K15916	2018-11-15	73.33	K00033,K00036,K00615,K00616,K01057,K01810,K07404	2018-07-15	46.67	Pentose phosphate pathway (Pentose phosphate cycle) [PATH:map01200 map00030]
M00429	K01493,K02236,K02237,K02238,K02240,K02242,K02243,K02244,K02245,K02246,K02248	2018-11-15	73.33	K02237,K02238,K02240,K02243,K02244	2018-05-15	33.33	Competence-related DNA transformation transporter [BR:ko02044]
M00582	K03523,K16785,K16786,K16787,K16923,K16924,K16925,K16926	2018-08-11	72.73	K16785,K16786,K16787	2018-03-11	27.27	Energy-coupling factor transport system [PATH:map02010] [BR:ko02000]
M00308	K00131,K00134,K00874,K00927,K01625	2018-05-07	71.43	K00131,K00134,K00874,K00927,K01625	2018-05-07	71.43	Semi-phosphorylative Entner-Doudoroff pathway, gluconate => glycerate-3P [PATH:map01200 map00030]
M00550	K02821,K02822,K03079,K03475,K03476	2018-05-07	71.43	K03079,K03475,K03476	2018-03-07	42.86	Ascorbate degradation, ascorbate => D-xylulose-5P [PATH:map00053]
M00145	K05572,K05573,K05574,K05575,K05576,K05577,K05578,K05579,K05581,K05582	2018-10-14	71.43	K05579	2018-01-14	7.14	NAD(P)H:quinone oxidoreductase, chloroplasts and cyanobacteria [PATH:map00190]
M00620	K00024,K00169,K00170,K00174,K00175,K00176,K00177,K01677,K01678,K01902,K01903,K01960	2018-12-17	70.59	K00024,K00169,K00174,K00175,K01902,K01903,K01960	2018-07-17	41.18	Incomplete reductive citrate cycle, acetyl-CoA => oxoglutarate [PATH:map01200 map00720]
M00565	K00688,K00700,K00703,K00975,K02438,K16149,K16153	2018-07-10	70	K00688,K00700,K00703,K00975,K02438,K16149,K16153	2018-07-10	70	Trehalose biosynthesis, D-glucose 1P => trehalose [PATH:map00500]
M00307	K00161,K00162,K00169,K00170,K00382,K00627,K03737	2018-07-10	70	K00161,K00162,K00169,K00382,K00627,K03737	2018-06-10	60	Pyruvate oxidation, pyruvate => acetyl-CoA [PATH:map01200 map00010 map00020 map00620]
M00362	K00012,K00963,K00965,K00966,K00971,K00972,K01784,K01791,K04042	2018-09-13	69.23	K00012,K00963,K00965,K00971,K00972,K01784,K01791,K04042	2018-08-13	61.54	Nucleotide sugar biosynthesis, prokaryotes [PATH:map00520]
M00016	K00133,K00215,K00674,K00928,K01439,K01586,K01714,K01778,K12524	2018-09-13	69.23	K00133,K00928,K01439,K01586,K01714,K01778,K12524	2018-07-13	53.85	Lysine biosynthesis, succinyl-DAP pathway, aspartate => lysine [PATH:map01230 map00300]
M00205	K10201,K10202	2018-02-03	66.67	-	-	-	N-Acetylglucosamine transport system [PATH:map02010] [BR:ko02000]
M00259	K02194,K02195	2018-02-03	66.67	-	-	-	Heme transport system [PATH:map02010] [BR:ko02000]
M00243	K09819,K09820	2018-02-03	66.67	K09819,K09820	2018-02-03	66.67	Manganese/iron transport system [BR:ko02000]
M00339	K12340,K13409	2018-02-03	66.67	K12340,K13409	2018-02-03	66.67	RaxAB-RaxC type I secretion system [PATH:map04626] [BR:ko02044]
M00006	K00033,K00036,K01057,K07404	2018-04-06	66.67	K00033,K00036,K01057,K07404	2018-04-06	66.67	Pentose phosphate pathway, oxidative phase, glucose 6P => ribulose 5P [PATH:map01200 map00030]
M00116	K01661,K01911,K02361,K02548,K02549,K02551,K02552,K03183	2018-08-12	66.67	K01661,K01911,K02361,K02548,K02549,K02551	2018-06-12	50	Menaquinone biosynthesis, chorismate => menaquinone [PATH:map00130]
M00573	K00652,K00833,K01012,K01935	2018-04-06	66.67	K00652,K00833,K01012	2018-03-06	50	Biotin biosynthesis, BioI pathway, long-chain-acyl-ACP => pimeloyl-ACP => biotin [PATH:map00780]
M00725	K03367,K03739,K03740,K14188	2018-04-06	66.67	K03367,K03739,K03740	2018-03-06	50	Cationic antimicrobial peptide (CAMP) resistance, dltABCD operon [PATH:map01503]
M00123	K00652,K00833,K01012,K01935	2018-04-06	66.67	K00652,K00833,K01012	2018-03-06	50	Biotin biosynthesis, pimeloyl-ACP/CoA => biotin [PATH:map00780]
M00740	K00024,K00031,K00261,K01647,K01681,K01846,K04835,K19268	2018-08-12	66.67	K00024,K00031,K01647,K01681,K04835	2018-05-12	41.67	Methylaspartate cycle [PATH:map01200 map00020 map00250 map00630]
M00325	K11004,K12340	2018-02-03	66.67	K12340	2018-01-03	33.33	alpha-Hemolysin/cyclolysin transport system [PATH:map02010 map03070] [BR:ko02044]
M00727	K01448,K07640	2018-02-03	66.67	K01448	2018-01-03	33.33	Cationic antimicrobial peptide (CAMP) resistance, N-acetylmuramoyl-L-alanine amidase AmiA and AmiC [PATH:map01503]
M00729	K01356,K03553	2018-02-03	66.67	K03553	2018-01-03	33.33	Fluoroquinolone resistance, gyrase-protecting protein Qnr
M00743	K03799,K07659	2018-02-03	66.67	K03799	2018-01-03	33.33	Aminoglycoside resistance, protease HtpX
M00001	K00134,K00150,K00844,K00845,K00850,K00873,K00886,K00918,K00927,K01623,K01624,K01689,K01803,K01810,K01834,K11645,K15633,K15634,K15916	19/29	65.52	K00134,K00150,K00844,K00845,K00850,K00873,K00927,K01624,K01689,K01803,K01810,K01834,K11645,K15633,K15634	15/29	51.72	Glycolysis (Embden-Meyerhof pathway), glucose => pyruvate [PATH:map01200 map00010]
M00023	K00766,K01609,K01657,K01658,K01695,K01696,K01817,K06001,K13498	2018-09-14	64.29	K01657,K01695,K01696,K06001	2018-04-14	28.57	Tryptophan biosynthesis, chorismate => tryptophan [PATH:map01230 map00400]
M00260	K02337,K02338,K02340,K02341,K02342,K02343,K03763	2018-07-11	63.64	K02337,K02338,K02340,K02341,K02342,K02343,K03763	2018-07-11	63.64	DNA polymerase III complex, bacteria [PATH:map03030 map03430 map03440] [BR:ko03032 ko03400]
M00167	K00615,K01623,K01624,K01807,K01808,K02446,K04041	2018-07-11	63.64	K00615,K01624,K02446,K04041	2018-04-11	36.36	Reductive pentose phosphate cycle, glyceraldehyde-3P => ribulose-5P [PATH:map01200 map00710]
M00374	K00024,K00169,K00170,K00239,K00240,K00241,K00626,K01007,K01595,K01676,K01677,K01678,K01902,K01903,K14534	15/24	62.5	K00024,K00169,K00239,K00240,K00626,K01007,K01595,K01676,K01902,K01903,K14534	2018-11-24	45.83	Dicarboxylate-hydroxybutyrate cycle [PATH:map01200 map00720]
M00053	K00525,K00526,K00527,K00560,K00940,K00943,K01494,K01520	2018-08-13	61.54	K00525,K00526,K00527,K00560	2018-04-13	30.77	Pyrimidine deoxyribonuleotide biosynthesis, CDP/CTP => dCDP/dCTP,dTDP/dTTP [PATH:map00240]
M00741	K01847,K01848,K01849,K01965,K01966,K05606,K11263,K19312	2018-08-13	61.54	K01847,K01966,K11263,K19312	2018-04-13	30.77	Propanoyl-CoA metabolism, propanoyl-CoA => succinyl-CoA [PATH:map01200 map00280 map00630 map00640]
M00165	K00134,K00150,K00615,K00927,K01601,K01623,K01624,K01807,K01808,K02446,K04041	2018-11-18	61.11	K00134,K00150,K00615,K00927,K01601,K01624,K02446,K04041	2018-08-18	44.44	Reductive pentose phosphate cycle (Calvin cycle) [PATH:map01200 map00710]
M00088	K00626,K01574,K01641	2018-03-05	60	K00626,K01574,K01641	2018-03-05	60	Ketone body biosynthesis, acetyl-CoA => acetoacetate/3-hydroxybutyrate/acetone [PATH:map00072]
M00552	K00134,K00927,K01684	2018-03-05	60	K00134,K00927,K01684	2018-03-05	60	D-galactonate degradation, De Ley-Doudoroff pathway, D-galactonate => glycerate-3P [PATH:map00052]
M00628	K01207,K08218,K17836	2018-03-05	60	K01207,K08218,K17836	2018-03-05	60	beta-Lactam resistance, AmpC system [PATH:map01501]
M00646	K03585,K07642,K12340	2018-03-05	60	K03585,K07642,K12340	2018-03-05	60	Multidrug resistance, efflux pump AcrAD-TolC [PATH:map02020]
M00018	K00003,K00133,K00872,K00928,K01733,K12524	2018-06-10	60	K00003,K00133,K00872,K00928,K01733,K12524	2018-06-10	60	Threonine biosynthesis, aspartate => homoserine => threonine [PATH:map01230 map00260]
M00083	K00059,K00208,K00647,K00648,K02371,K02372,K09458,K11533,K16363	2018-09-15	60	K00059,K00208,K00647,K00648,K02371,K09458,K11533,K16363	2018-08-15	53.33	Fatty acid biosynthesis, elongation [PATH:map01212 map00061]
M00210	K02065,K02066,K02067	2018-03-05	60	K02066,K02067	2018-02-05	40	Phospholipid transport system [PATH:map02010] [BR:ko02000]
M00530	K00370,K00371,K00373,K00374,K03385,K15876	2018-06-10	60	K03385	2018-01-10	10	Dissimilatory nitrate reduction, nitrate => ammonia [PATH:map00910]
